# Supplementary material for: CSGALNACT2 restricts ovarian cancer migration and invasion by modulating MAPK/ERK pathway through DUSP1
Source: Cell Oncol (Dordr). 2023 Dec 12;47(3):897–915. doi: 10.1007/s13402-023-00903-9 (PMC11219422; doi:10.1007/s13402-023-00903-9)
Supplement: Supplementary file 2 — Supplementary file2 (XLS 43 kb) [file 13402_2023_903_MOESM2_ESM.xls]

## Sheet: oeCSGALNACT2vsVector.all_KEGGen
KEGGID	Description	GeneRatio	BgRatio	pvalue	padj	geneID	geneName	keggID	Count	Up	Up_Gene_id	Down	Down_Gene_id
hsa04110	Cell cycle	18/285	161/8698	4.97683e-06	0.0014383	ENSG00000104738/ENSG00000116717/ENSG00000129757/ENSG00000112118/ENSG00000164045/ENSG00000094804/ENSG00000132646/ENSG00000175305/ENSG00000085840/ENSG00000100297/ENSG00000145604/ENSG00000073111/ENSG00000007968/ENSG00000101412/ENSG00000076003/ENSG00000136997/ENSG00000129355/ENSG00000175793	MCM4/GADD45A/CDKN1C/MCM3/CDC25A/CDC6/PCNA/CCNE2/ORC1/MCM5/SKP2/MCM2/E2F2/E2F1/MCM6/MYC/CDKN2D/SFN	hsa:4173/hsa:1647/hsa:1028/hsa:4172/hsa:993/hsa:990/hsa:5111/hsa:9134/hsa:4998/hsa:4174/hsa:6502/hsa:4171/hsa:1870/hsa:1869/hsa:4175/hsa:4609/hsa:1032/hsa:2810	18	14	ENSG00000104738/ENSG00000112118/ENSG00000164045/ENSG00000094804/ENSG00000132646/ENSG00000175305/ENSG00000085840/ENSG00000100297/ENSG00000145604/ENSG00000073111/ENSG00000007968/ENSG00000101412/ENSG00000076003/ENSG00000175793	4	ENSG00000116717/ENSG00000129757/ENSG00000136997/ENSG00000129355
hsa00900	Terpenoid backbone biosynthesis	7/285	31/8698	5.03579e-05	0.00427748	ENSG00000112972/ENSG00000116237/ENSG00000067064/ENSG00000120437/ENSG00000113161/ENSG00000110921/ENSG00000257365	HMGCS1/ICMT/IDI1/ACAT2/HMGCR/MVK/FNTB	hsa:3157/hsa:23463/hsa:3422/hsa:39/hsa:3156/hsa:4598/hsa:2342	7	7	ENSG00000112972/ENSG00000116237/ENSG00000067064/ENSG00000120437/ENSG00000113161/ENSG00000110921/ENSG00000257365	0
hsa05322	Systemic lupus erythematosus	13/285	112/8698	7.08568e-05	0.00427748	ENSG00000158406/ENSG00000273802/ENSG00000184678/ENSG00000275713/ENSG00000282988/ENSG00000180596/ENSG00000273983/ENSG00000197903/ENSG00000158373/ENSG00000270882/ENSG00000274750/ENSG00000180573/ENSG00000124635	HIST1H4H/HIST1H2BG/HIST2H2BE/HIST1H2BH/AL031777.3/HIST1H2BC/HIST1H3G/HIST1H2BK/HIST1H2BD/HIST2H4A/HIST1H3E/HIST1H2AC/HIST1H2BJ	hsa:8370/hsa:8343/hsa:8349/hsa:440689/hsa:8352/hsa:8343/hsa:8352/hsa:85236/hsa:3017/hsa:8370/hsa:8352/hsa:8334/hsa:8970	13	13	ENSG00000158406/ENSG00000273802/ENSG00000184678/ENSG00000275713/ENSG00000282988/ENSG00000180596/ENSG00000273983/ENSG00000197903/ENSG00000158373/ENSG00000270882/ENSG00000274750/ENSG00000180573/ENSG00000124635	0
hsa04933	AGE-RAGE signaling pathway in diabetic complications	12/285	97/8698	7.19394e-05	0.00427748	ENSG00000169429/ENSG00000137193/ENSG00000125538/ENSG00000112715/ENSG00000115008/ENSG00000136244/ENSG00000120738/ENSG00000171132/ENSG00000117525/ENSG00000117461/ENSG00000178726/ENSG00000078401	CXCL8/PIM1/IL1B/VEGFA/IL1A/IL6/EGR1/PRKCE/F3/PIK3R3/THBD/EDN1	hsa:3576/hsa:5292/hsa:3553/hsa:7422/hsa:3552/hsa:3569/hsa:1958/hsa:5581/hsa:2152/hsa:8503/hsa:7056/hsa:1906	12	1	ENSG00000117461	11	ENSG00000169429/ENSG00000137193/ENSG00000125538/ENSG00000112715/ENSG00000115008/ENSG00000136244/ENSG00000120738/ENSG00000171132/ENSG00000117525/ENSG00000178726/ENSG00000078401
hsa00100	Steroid biosynthesis	6/285	23/8698	7.40048e-05	0.00427748	ENSG00000104549/ENSG00000147383/ENSG00000116133/ENSG00000147155/ENSG00000160285/ENSG00000172893	SQLE/NSDHL/DHCR24/EBP/LSS/DHCR7	hsa:6713/hsa:50814/hsa:1718/hsa:10682/hsa:4047/hsa:1717	6	6	ENSG00000104549/ENSG00000147383/ENSG00000116133/ENSG00000147155/ENSG00000160285/ENSG00000172893	0
hsa05134	Legionellosis	12/285	107/8698	0.000186899	0.00771693	ENSG00000204389/ENSG00000204388/ENSG00000169429/ENSG00000109971/ENSG00000125538/ENSG00000136244/ENSG00000203710/ENSG00000163734/ENSG00000165280/ENSG00000081041/ENSG00000136869/ENSG00000126803	HSPA1A/HSPA1B/CXCL8/HSPA8/IL1B/IL6/CR1/CXCL3/VCP/CXCL2/TLR4/HSPA2	hsa:3303/hsa:3303/hsa:3576/hsa:3312/hsa:3553/hsa:3569/hsa:1378/hsa:2921/hsa:7415/hsa:2920/hsa:7099/hsa:3306	12	6	ENSG00000204389/ENSG00000204388/ENSG00000109971/ENSG00000165280/ENSG00000136869/ENSG00000126803	6	ENSG00000169429/ENSG00000125538/ENSG00000136244/ENSG00000203710/ENSG00000163734/ENSG00000081041
hsa04640	Hematopoietic cell lineage	9/285	63/8698	0.000191947	0.00771693	ENSG00000095752/ENSG00000125538/ENSG00000115008/ENSG00000136244/ENSG00000203710/ENSG00000196352/ENSG00000049130/ENSG00000135218/ENSG00000196549	IL11/IL1B/IL1A/IL6/CR1/CD55/KITLG/CD36/MME	hsa:3589/hsa:3553/hsa:3552/hsa:3569/hsa:1378/hsa:1604/hsa:4254/hsa:948/hsa:4311	9	1	ENSG00000049130	8	ENSG00000095752/ENSG00000125538/ENSG00000115008/ENSG00000136244/ENSG00000203710/ENSG00000196352/ENSG00000135218/ENSG00000196549
hsa05323	Rheumatoid arthritis	10/285	78/8698	0.000213618	0.00771693	ENSG00000095752/ENSG00000169429/ENSG00000125538/ENSG00000112715/ENSG00000115008/ENSG00000136244/ENSG00000159720/ENSG00000163734/ENSG00000081041/ENSG00000136869	IL11/CXCL8/IL1B/VEGFA/IL1A/IL6/ATP6V0D1/CXCL3/CXCL2/TLR4	hsa:3589/hsa:3576/hsa:3553/hsa:7422/hsa:3552/hsa:3569/hsa:9114/hsa:2921/hsa:2920/hsa:7099	10	2	ENSG00000159720/ENSG00000136869	8	ENSG00000095752/ENSG00000169429/ENSG00000125538/ENSG00000112715/ENSG00000115008/ENSG00000136244/ENSG00000163734/ENSG00000081041
hsa05034	Alcoholism	16/285	181/8698	0.00028502	0.00915231	ENSG00000158406/ENSG00000146592/ENSG00000273802/ENSG00000184678/ENSG00000275713/ENSG00000282988/ENSG00000180596/ENSG00000273983/ENSG00000197903/ENSG00000158373/ENSG00000176697/ENSG00000270882/ENSG00000125740/ENSG00000274750/ENSG00000180573/ENSG00000124635	HIST1H4H/CREB5/HIST1H2BG/HIST2H2BE/HIST1H2BH/AL031777.3/HIST1H2BC/HIST1H3G/HIST1H2BK/HIST1H2BD/BDNF/HIST2H4A/FOSB/HIST1H3E/HIST1H2AC/HIST1H2BJ	hsa:8370/hsa:9586/hsa:8343/hsa:8349/hsa:440689/hsa:8352/hsa:8343/hsa:8352/hsa:85236/hsa:3017/hsa:627/hsa:8370/hsa:2354/hsa:8352/hsa:8334/hsa:8970	16	13	ENSG00000158406/ENSG00000273802/ENSG00000184678/ENSG00000275713/ENSG00000282988/ENSG00000180596/ENSG00000273983/ENSG00000197903/ENSG00000158373/ENSG00000270882/ENSG00000274750/ENSG00000180573/ENSG00000124635	3	ENSG00000146592/ENSG00000176697/ENSG00000125740
hsa04613	Neutrophil extracellular trap formation	17/285	204/8698	0.000372463	0.0107642	ENSG00000197405/ENSG00000158406/ENSG00000203710/ENSG00000273802/ENSG00000184678/ENSG00000275713/ENSG00000282988/ENSG00000180596/ENSG00000273983/ENSG00000117461/ENSG00000197903/ENSG00000158373/ENSG00000136869/ENSG00000270882/ENSG00000274750/ENSG00000180573/ENSG00000124635	C5AR1/HIST1H4H/CR1/HIST1H2BG/HIST2H2BE/HIST1H2BH/AL031777.3/HIST1H2BC/HIST1H3G/PIK3R3/HIST1H2BK/HIST1H2BD/TLR4/HIST2H4A/HIST1H3E/HIST1H2AC/HIST1H2BJ	hsa:728/hsa:8370/hsa:1378/hsa:8343/hsa:8349/hsa:440689/hsa:8352/hsa:8343/hsa:8352/hsa:8503/hsa:85236/hsa:3017/hsa:7099/hsa:8370/hsa:8352/hsa:8334/hsa:8970	17	15	ENSG00000158406/ENSG00000273802/ENSG00000184678/ENSG00000275713/ENSG00000282988/ENSG00000180596/ENSG00000273983/ENSG00000117461/ENSG00000197903/ENSG00000158373/ENSG00000136869/ENSG00000270882/ENSG00000274750/ENSG00000180573/ENSG00000124635	2	ENSG00000197405/ENSG00000203710
hsa03030	DNA replication	7/285	43/8698	0.000440715	0.0115788	ENSG00000168496/ENSG00000104738/ENSG00000112118/ENSG00000132646/ENSG00000100297/ENSG00000073111/ENSG00000076003	FEN1/MCM4/MCM3/PCNA/MCM5/MCM2/MCM6	hsa:2237/hsa:4173/hsa:4172/hsa:5111/hsa:4174/hsa:4171/hsa:4175	7	7	ENSG00000168496/ENSG00000104738/ENSG00000112118/ENSG00000132646/ENSG00000100297/ENSG00000073111/ENSG00000076003	0
hsa05417	Lipid and atherosclerosis	18/285	231/8698	0.000567609	0.0136699	ENSG00000204389/ENSG00000160179/ENSG00000204388/ENSG00000169429/ENSG00000109971/ENSG00000125538/ENSG00000178607/ENSG00000136244/ENSG00000163734/ENSG00000175197/ENSG00000117461/ENSG00000081041/ENSG00000136869/ENSG00000126803/ENSG00000135218/ENSG00000080824/ENSG00000147852/ENSG00000130164	HSPA1A/ABCG1/HSPA1B/CXCL8/HSPA8/IL1B/ERN1/IL6/CXCL3/DDIT3/PIK3R3/CXCL2/TLR4/HSPA2/CD36/HSP90AA1/VLDLR/LDLR	hsa:3303/hsa:9619/hsa:3303/hsa:3576/hsa:3312/hsa:3553/hsa:2081/hsa:3569/hsa:2921/hsa:1649/hsa:8503/hsa:2920/hsa:7099/hsa:3306/hsa:948/hsa:3320/hsa:7436/hsa:3949	18	8	ENSG00000204389/ENSG00000204388/ENSG00000109971/ENSG00000117461/ENSG00000136869/ENSG00000126803/ENSG00000080824/ENSG00000130164	10	ENSG00000160179/ENSG00000169429/ENSG00000125538/ENSG00000178607/ENSG00000136244/ENSG00000163734/ENSG00000175197/ENSG00000081041/ENSG00000135218/ENSG00000147852
hsa04060	Cytokine-cytokine receptor interaction	15/285	183/8698	0.000969216	0.0215464	ENSG00000162892/ENSG00000095752/ENSG00000181634/ENSG00000139269/ENSG00000169429/ENSG00000125538/ENSG00000115008/ENSG00000136244/ENSG00000125845/ENSG00000163734/ENSG00000144476/ENSG00000173530/ENSG00000145777/ENSG00000159128/ENSG00000081041	IL24/IL11/TNFSF15/INHBE/CXCL8/IL1B/IL1A/IL6/BMP2/CXCL3/ACKR3/TNFRSF10D/TSLP/IFNGR2/CXCL2	hsa:11009/hsa:3589/hsa:9966/hsa:83729/hsa:3576/hsa:3553/hsa:3552/hsa:3569/hsa:650/hsa:2921/hsa:57007/hsa:8793/hsa:85480/hsa:3460/hsa:2920	15	1	ENSG00000173530	14	ENSG00000162892/ENSG00000095752/ENSG00000181634/ENSG00000139269/ENSG00000169429/ENSG00000125538/ENSG00000115008/ENSG00000136244/ENSG00000125845/ENSG00000163734/ENSG00000144476/ENSG00000145777/ENSG00000159128/ENSG00000081041
hsa04010	MAPK signaling pathway	21/285	306/8698	0.0010746	0.0216454	ENSG00000204389/ENSG00000120129/ENSG00000116717/ENSG00000204388/ENSG00000109971/ENSG00000125538/ENSG00000112715/ENSG00000115008/ENSG00000138166/ENSG00000175197/ENSG00000071242/ENSG00000139318/ENSG00000091879/ENSG00000163235/ENSG00000124882/ENSG00000151062/ENSG00000049130/ENSG00000126803/ENSG00000176697/ENSG00000136997/ENSG00000149930	HSPA1A/DUSP1/GADD45A/HSPA1B/HSPA8/IL1B/VEGFA/IL1A/DUSP5/DDIT3/RPS6KA2/DUSP6/ANGPT2/TGFA/EREG/CACNA2D4/KITLG/HSPA2/BDNF/MYC/TAOK2	hsa:3303/hsa:1843/hsa:1647/hsa:3303/hsa:3312/hsa:3553/hsa:7422/hsa:3552/hsa:1847/hsa:1649/hsa:6196/hsa:1848/hsa:285/hsa:7039/hsa:2069/hsa:93589/hsa:4254/hsa:3306/hsa:627/hsa:4609/hsa:9344	21	6	ENSG00000204389/ENSG00000204388/ENSG00000109971/ENSG00000049130/ENSG00000126803/ENSG00000149930	15	ENSG00000120129/ENSG00000116717/ENSG00000125538/ENSG00000112715/ENSG00000115008/ENSG00000138166/ENSG00000175197/ENSG00000071242/ENSG00000139318/ENSG00000091879/ENSG00000163235/ENSG00000124882/ENSG00000151062/ENSG00000176697/ENSG00000136997
hsa04061	Viral protein interaction with cytokine and cytokine receptor	7/285	50/8698	0.00112346	0.0216454	ENSG00000162892/ENSG00000169429/ENSG00000136244/ENSG00000163734/ENSG00000144476/ENSG00000173530/ENSG00000081041	IL24/CXCL8/IL6/CXCL3/ACKR3/TNFRSF10D/CXCL2	hsa:11009/hsa:3576/hsa:3569/hsa:2921/hsa:57007/hsa:8793/hsa:2920	7	1	ENSG00000173530	6	ENSG00000162892/ENSG00000169429/ENSG00000136244/ENSG00000163734/ENSG00000144476/ENSG00000081041
hsa04657	IL-17 signaling pathway	9/285	83/8698	0.00150608	0.0272036	ENSG00000169429/ENSG00000125538/ENSG00000136244/ENSG00000163734/ENSG00000081041/ENSG00000125740/ENSG00000080824/ENSG00000056972/ENSG00000136450	CXCL8/IL1B/IL6/CXCL3/CXCL2/FOSB/HSP90AA1/TRAF3IP2/SRSF1	hsa:3576/hsa:3553/hsa:3569/hsa:2921/hsa:2920/hsa:2354/hsa:3320/hsa:10758/hsa:6426	9	2	ENSG00000080824/ENSG00000136450	7	ENSG00000169429/ENSG00000125538/ENSG00000136244/ENSG00000163734/ENSG00000081041/ENSG00000125740/ENSG00000056972
hsa05144	Malaria	6/285	41/8698	0.00200887	0.0341508	ENSG00000169429/ENSG00000125538/ENSG00000136244/ENSG00000203710/ENSG00000136869/ENSG00000135218	CXCL8/IL1B/IL6/CR1/TLR4/CD36	hsa:3576/hsa:3553/hsa:3569/hsa:1378/hsa:7099/hsa:948	6	1	ENSG00000136869	5	ENSG00000169429/ENSG00000125538/ENSG00000136244/ENSG00000203710/ENSG00000135218
hsa04931	Insulin resistance	10/285	106/8698	0.00241929	0.0388431	ENSG00000146592/ENSG00000101255/ENSG00000100889/ENSG00000136244/ENSG00000173281/ENSG00000071242/ENSG00000171132/ENSG00000217801/ENSG00000117461/ENSG00000135218	CREB5/TRIB3/PCK2/IL6/PPP1R3B/RPS6KA2/PRKCE/AL390719.1/PIK3R3/CD36	hsa:9586/hsa:57761/hsa:5106/hsa:3569/hsa:79660/hsa:6196/hsa:5581/hsa:5781/hsa:8503/hsa:948	10	1	ENSG00000117461	9	ENSG00000146592/ENSG00000101255/ENSG00000100889/ENSG00000136244/ENSG00000173281/ENSG00000071242/ENSG00000171132/ENSG00000217801/ENSG00000135218
hsa05219	Bladder cancer	6/285	44/8698	0.00290548	0.0441939	ENSG00000169429/ENSG00000112715/ENSG00000113070/ENSG00000007968/ENSG00000101412/ENSG00000136997	CXCL8/VEGFA/HBEGF/E2F2/E2F1/MYC	hsa:3576/hsa:7422/hsa:1839/hsa:1870/hsa:1869/hsa:4609	6	2	ENSG00000007968/ENSG00000101412	4	ENSG00000169429/ENSG00000112715/ENSG00000113070/ENSG00000136997
