# Supplementary material for: CSGALNACT2 restricts ovarian cancer migration and invasion by modulating MAPK/ERK pathway through DUSP1
Source: Cell Oncol (Dordr). 2023 Dec 12;47(3):897–915. doi: 10.1007/s13402-023-00903-9 (PMC11219422; doi:10.1007/s13402-023-00903-9)
Supplement: Supplementary file 3 — Supplementary file3 (XLSX 13 kb) [file 13402_2023_903_MOESM3_ESM.xlsx]

## Sheet: Ovarian cancer tissues
Patients #ID	Age(year)	Pathological types	Tumor size(cm)	FIGO stage	Metastasis (Yes/No)
#494994	63	High-grade serous carcinoma	5×4×3	IIIC	Yes
#385469	52	Clear cell carcinoma	13×9×5	IC	No
#440434	55	High-grade serous carcinoma	2×1×1	IV	Yes
#374504	53	Endometrioid carcinoma	7.5×5×3.5	IIIC	Yes
#377036	65	Clear cell carcinoma	13×10×6	IC	No
#346881	45	Low-grade serous carcinoma	8×6×6	IIIC	Yes
#237143	74	High-grade serous carcinoma	23×20×15	IA	No
#342386	62	High-grade serous carcinoma	6×5×4	IV	Yes
#289683	60	High-grade serous carcinoma	17×13×5	IA	No
#268864	60	Clear cell carcinoma	17×13×5	II	Yes
#264521	54	Endometrioid carcinoma	10×9×6	II	No
#265367	44	High-grade serous carcinoma	12×11×7	IV	Yes
#273601	59	Low-grade serous carcinoma	6×7×6	VI	Yes
#274059	52	mucinous adenocarcinoma	15×9×4	II	No
#283372	44	High-grade serous carcinoma	6.5×6×3.5	IV	Yes
#274362	64	High-grade serous carcinoma	13×14×11	IV	Yes
#285931	45	Endometrioid carcinoma	20×16×5	II	Yes
#290618	60	Endometrioid carcinoma	2.5×3×2.5	III	Yes
#293722	52	High-grade serous carcinoma	10×10×2	I	No
#299604	56	Clear cell carcinoma	7×7×3	III	No
#305423	65	High-grade serous carcinoma	1.5×2.5×5	IV	Yes
#311680	58	Endometrioid carcinoma	5.5×3.5×5	III	No
#320295	56	Clear cell carcinoma	10×7.5×3	II	No
#327373	55	High-grade serous carcinoma	6×5×6	IIIC	Yes
#336836	51	High-grade serous carcinoma	4.3×3.3×1.5	IC	No
#343699	55	Clear cell carcinoma	5×4×5	III	No
#345404	54	mucinous adenocarcinoma	14×13×8	IIIC	Yes
#348552	67	High-grade serous carcinoma	10×5×4	IV	Yes
#350472	52	mucinous adenocarcinoma	3×2×2	IV	Yes
#353886	75	Low-grade serous carcinoma	10×9×8	III	Yes
#356082	66	Endometrioid carcinoma	10×8×7	IV	Yes
#365356	54	Low-grade serous carcinoma	3.5×3×2	IV	Yes
#421692	45	High-grade serous carcinoma	15×10×10	IA	No
#228113	72	mucinous adenocarcinoma	12×12×4	IA	No
#494187	41	High-grade serous carcinoma	6×3×2	I	No
#234927	59	Low-grade serous carcinoma	13×6×3	IA	No
#322907	59	Endometrioid carcinoma	0.5×0.4×0.4	IA	No
#306468	61	mucinous adenocarcinoma	12×8.5×4	IIIC	Yes

## Sheet: Metastatic tissues
Patients #ID	Age(year)	Pathological types	Tumor size(cm)	FIGO stage	Metastasis (Yes/No)	Main metastatic sites
#248229	55	High-grade serous carcinoma	11.5×9×6.5	IIIB	Yes	Peritoneum
#262873	46	High-grade serous carcinoma	12×10×6	ⅢC	Yes	Peritoneum
#277867	63	High-grade serous carcinoma	10×9×6	IIIB	Yes	Peritoneum
#347409	54	High-grade serous carcinoma	12×5×4	IV	Yes	Peritoneum
#363247	67	Endometrioid carcinoma	9×7×5	ⅢC	Yes	Colon
#363247	67	Endometrioid carcinoma	9×7×5	IIIB	Yes	Peritoneum
#371572	75	High-grade serous carcinoma	4×4×1.5	Ⅳ	Yes	Greater omentum
#378370	65	Clear cell carcinoma	9×7×5	ⅢC	Yes	Greater omentum
#378427	42	High-grade serous carcinoma	7×4.5×3	ⅢC	Yes	Colon
#383786	68	High-grade serous carcinoma	17×10×6	ⅢC	Yes	Greater omentum
#388159	60	High-grade serous carcinoma	10×6×5	ⅢC	Yes	Greater omentum
#407930	69	High-grade serous carcinoma	1×0.5×0.5	ⅢC	Yes	Greater omentum
#409564	75	High-grade serous carcinoma	2×1.5×0.5	IV	Yes	Greater omentum
#412500	66	Low-grade serous carcinoma	14×8×3	ⅢC	Yes	Colon
#414280	49	Endometrioid carcinoma	8×5×3	ⅢC	Yes	Colon
#424085	45	High-grade serous carcinoma	7×5×5	IIIB	Yes	Greater omentum
#426121	43	High-grade serous carcinoma	9×3×3	ⅢC	Yes	Greater omentum
#427151	70	High-grade serous carcinoma	23×16×14	IV	Yes	Colon
#433705	61	High-grade serous carcinoma	6×5×4	ⅢC	Yes	Greater omentum
#435404	69	High-grade serous carcinoma	2×2×1	ⅢC	Yes	Greater omentum
#436695	67	Endometrioid carcinoma	1×1×0.5	ⅢC	Yes	Greater omentum
#442915	42	High-grade serous carcinoma	14×8×4	IIIB	Yes	Peritoneum
#456346	45	Low-grade serous carcinoma	8×8×4.5	IIIC	Yes	Colon
#467466	62	High-grade serous carcinoma	11×15×12	ⅢC	Yes	Greater omentum
#478991	65	High-grade serous carcinoma	2.8×2×2	ⅢC	Yes	Peritoneum
